# Supplementary material for: Quantitative Assessment of Serine-8 Phosphorylated β-Amyloid Using MALDI-TOF Mass Spectrometry
Source: Molecules. 2022 Dec 1;27(23):8406. doi: 10.3390/molecules27238406 (PMC9740911; doi:10.3390/molecules27238406)
Supplement: Supplementary file 1 [file molecules-27-08406-s001.zip]

Archive with 1 entries (1 files):
- molecules-2039206-supplementary.pdf
